# Supplementary material for: Mixed Reality in Undergraduate Nursing Education: A Systematic Review and Meta-Analysis of Benefits and Challenges
Source: Nurs Rep. 2025 Apr 22;15(5):137. doi: 10.3390/nursrep15050137 (PMC12113701; doi:10.3390/nursrep15050137)
Supplement: Supplementary file 1 [file nursrep-15-00137-s001.zip]

Archive with 2 entries (2 files):
- Data_file.xlsx
- Virtual_Reality_Suplementary - proof_corrected.pdf
