# Supplementary material for: Mixed Reality in Undergraduate Nursing Education: A Systematic Review and Meta-Analysis of Benefits and Challenges
Source: Nurs Rep. 2025 Apr 22;15(5):137. doi: 10.3390/nursrep15050137 (PMC12113701; doi:10.3390/nursrep15050137)
Supplement: Supplementary file 1 [file nursrep-15-00137-s001.zip › Data_file.xlsx]

## Sheet: Skills
ID	REFERENCE	NIntervention	Mean_intervention	SD_intervention	Ncontrol	Mean_control	SDControl
2	Aebersold M (2018)	35	15.96	0.75	34	15.39	1.01
5	Cieslowski B (2023)	24	22.33	7.65	24	17.45	6.35
15	Kurt Y (2021)	64	19.5	6.93813	58	31.1667	7.04047
22	Mather C (2021)	7	57.5	49.339	8	53.5	46.497
24	Plotzky C (2023) VR Low	41	11	2.25	21	12	1.5
24	Plotzky C (2023) VR High	47	10.5	2.25	22	12	1.5
26	Rodríguez-Abad C (2022)	72	6.08	2.26	65	5.23	2.38
27	Rushton M (2020) Inmersive	73	93.5222	126.06	22	99.9333	146.06
27	Rushton M (2020) Octave	80	89.7	130.79	23	99.9333	146.06
32	Zhou G (2022)	18	-46.61	27.92	18	-99.57	79

## Sheet: Anxiety
ID	REFERENCE	NIntervention	Ncontrol	Mean_intervention	SD_intervention	Mean_control	SD_Control
3	Ball S (2020)	30	17	-2.73	9.12	7.29	16.2
14	Kim SK (2023) UR	25	23	16.64	6.99	20.7	5.51

## Sheet: Trust
ID	REFERENCE	NIntervention	Ncontrol	Mean_intervention	SD_intervention	Mean_control	SDControl
14	Kim SK (2023)	25	23	26.89	4.9196	4.6875	4.81049
22	Mather C (2021)	7	8	1.52	1.28706	1.08667	1.44185
27	Rushton M (2020) IR	73	27	9.44444	6.79941	16.6667	11.0402
27	Rushton M (2020) Oc	80	28	8.71276	75.9123	16.6667	11.0402

## Sheet: knowledge_controlled
ID	REFERENCE	NIntervention	Mean_intervention	SD_intervention	Ncontrol	Mean_control	SD_Control
11	Hanson J (2019)	184	2.88	0.99	18	3.43	4.82
23	McCafferty, K (2022)	15	91	7	64	86	11
24	Plotzky C (2023) VR Low	47	7.2	1.44	84	7.16	2.29
24	Plotzky C (2023) VR High	47	7.06	1.42	84	7.16	2.29
26	Rodríguez-Abad C (2022)	72	6.08	2.26	65	5.23	2.38

## Sheet: Knowledge_uncontrolled
ID	reference	Effect_Size	Varianze
13	Hoffman JL (2023)	0.083	0.0528
17	Lau ST (2023)	0.468	0.0411
21	Liaw S (2023)	1.003	0.0475
25	Rim D (2022)	1.012	0.0338
33	Zieber M (2018)	1.24	5.15
